# Supplementary material for: The Pro-Inflammatory Chemokines CXCL9, CXCL10 and CXCL11 Are Upregulated Following SARS-CoV-2 Infection in an AKT-Dependent Manner
Source: Viruses. 2021 Jun 3;13(6):1062. doi: 10.3390/v13061062 (PMC8226769; doi:10.3390/v13061062)
Supplement: Supplementary file 1 [file viruses-13-01062-s001.zip]

Archive with 1 entries (1 files):
- viruses-1230210-supplementary.pdf
